# Supplementary material for: Vacuole Proteins with Optimized Microtubule Assembly Is Required for Fum1 Protein Localization and Fumonisin Biosynthesis in Mycotoxigenic Fungus Fusarium verticillioides
Source: J Fungi (Basel). 2023 Feb 16;9(2):268. doi: 10.3390/jof9020268 (PMC9961181; doi:10.3390/jof9020268)
Supplement: Supplementary file 1 [file jof-09-00268-s001.zip]

Archive with 1 entries (1 files):
- jof-2127902-supplementary.pdf
